# Supplementary material for: Prevalence of Liver Steatosis in Tuberous Sclerosis Complex Patients: A Retrospective Cross-Sectional Study
Source: J Clin Med. 2024 May 14;13(10):2888. doi: 10.3390/jcm13102888 (PMC11122077; doi:10.3390/jcm13102888)
Supplement: Supplementary file 1 [file jcm-13-02888-s001.zip]

Archive with 1 entries (1 files):
- jcm-2984153-supplementary.pdf
